# Supplementary material for: The Advantages of Non-Adhesive Gel-like Embolic Materials in the Endovascular Treatment of Benign Hypervascularized Lesions of the Head and Neck
Source: Gels. 2023 Dec 4;9(12):954. doi: 10.3390/gels9120954 (PMC10742558; doi:10.3390/gels9120954)
Supplement: Supplementary file 1 [file gels-09-00954-s001.zip]

Archive with 1 entries (1 files):
- gels-2691791-supplementary.pdf
